# Supplementary material for: Peach DELLA Protein PpeDGYLA Is Not Degraded in the Presence of Active GA and Causes Dwarfism When Overexpressed in Poplar and Arabidopsis
Source: Int J Mol Sci. 2023 Apr 6;24(7):6789. doi: 10.3390/ijms24076789 (PMC10095214; doi:10.3390/ijms24076789)
Supplement: Supplementary file 1 [file ijms-24-06789-s001.zip]

Archive with 1 entries (1 files):
- ijms-2309464-supplementary.pdf
